# Supplementary material for: Safety and Feasibility of Low Fluence Intense Pulsed Light for Treating Pediatric Patients with Moderate-to-Severe Blepharitis
Source: J Clin Med. 2022 May 30;11(11):3080. doi: 10.3390/jcm11113080 (PMC9181558; doi:10.3390/jcm11113080)
Supplement: Supplementary file 1 [file jcm-11-03080-s001.zip]

Archive with 1 entries (1 files):
- jcm-1644066-supplementary.pdf
